# Supplementary material for: Infrastructure and Population of the OpenBiodiv Biodiversity Knowledge Graph
Source: Biodivers Data J. 2021 Sep 24;9:e67671. doi: 10.3897/BDJ.9.e67671 (PMC8486731; doi:10.3897/BDJ.9.e67671)
Supplement: Supplementary material 1 — Comparison between GraphDB identifier look-ups and local MongoDB identifier look-ups [file bdj-09-e67671-s001.r]

library(rdf4r)
library(ropenbio)
library(tictoc)

#configuring graphdb connection and mongo connection
configuration = yaml::yaml.load_file("/home/backend/OpenBiodiv/local/deployment.yml")

obkms = basic_triplestore_access(
  server_url = configuration$server_url,
  repository = configuration$repository,
  user = configuration$user,
  password = configuration$password
)
access_options = obkms

general_collection = mongolite::mongo(collection = "new_collection", db = "test")

#performing graphdb lookup
#set query
graph_query = 'PREFIX rdfs: <http://www.w3.org/2000/01/rdf-schema#> select ?s where {     ?s rdfs:label "M Dimitrova" }'
#lookup looped 1000 times
tic("graphdb")
for (n in 1:1000){
graph_results = rdf4r::submit_sparql(query=graph_query, access_options = obkms)
}
toc()
#performing mongodb lookup
#set query
type = "author"
value = "M Dimitrova"
hash = ropenbio::set_values_to_sha256(type, value)
mongo_query = sprintf("{\"hash\": \"%s\"}", hash)
#lookup looped 1000 times
tic("mongodb")
for (n in 1:1000){
general_collection$find(mongo_query)
}
toc()
